# Supplementary material for: Prevalence of Acinetobacter baumannii Multidrug Resistance in University Hospital Environment
Source: Antibiotics (Basel). 2025 May 10;14(5):490. doi: 10.3390/antibiotics14050490 (PMC12108267; doi:10.3390/antibiotics14050490)
Supplement: Supplementary file 1 [file antibiotics-14-00490-s001.zip]

Archive with 1 entries (1 files):
- antibiotics-3584927-supplementary.pdf
